# Supplementary material for: Survival of Hepatitis C Virus in Syringes Is Dependent on the Design of the Syringe-Needle and Dead Space Volume
Source: PLoS One. 2015 Nov 4;10(11):e0139737. doi: 10.1371/journal.pone.0139737 (PMC4633215; doi:10.1371/journal.pone.0139737)
Supplement: S1 File — (XLSX) [file pone.0139737.s001.xlsx]

## Sheet: Sheet1
Binka et al: Survival of Hepatitis C Virus in Syringes is Dependent on the Design of the Syringe-Needle and Dead Space Volume
Summary dataset
Figure 3A, 3B: Residual liquid and residual viable HCV in LDS and HDS syringe-needle combinations
	Figure 2A
	Residual Volume (μL)
	Mean	SD	N
Insulin 27G½"	1.314	0.524366	10
Tuberculin+27G½"	7.721	1.21417	10
Tuberculin+25G5/8"	7.478	1.31027	10
Tuberculin+23G1¼"	8.306	1.31199	10
Noloss+27G½"	13.87	1.86508	10
Noloss+25G5/8"	17.414	2.45545	10
Noloss+23G1¼"	17.766	4.53909	10
Nevershare+25G5/8"	16.984	3.15737	10
Nevershare+25G5/8" LDS	8.734	2.68342	10
Nevershare+23G1¼"	16.682	1.81341	10
Nevershare+23G1¼" LDS	9.561	3.09564	10
	Figure 2B
	Percent Positive (%)
	Mean	95% Confidence (±)	N
Insulin 27G½"	46.6667	4.13204	90
Tuberculin+27G½"	86.6667	3.81071	60
Tuberculin+25G5/8"	88.3333	3.72467	60
Tuberculin+23G1¼"	95	2.11714	60
Noloss+27G½"	85	3.48682	60
Noloss+25G5/8"	93.3333	1.30667	60
Noloss+23G1¼"	93.3333	3.06425	60
Nevershare+25G5/8"	95	2.11714	60
Nevershare+25G5/8" LDS	80	4.52679	60
Nevershare+23G1¼"	98.3333	1.03289	60
Nevershare+23G1¼" LDS	65	5.4858	60
Figure 4A,4B,4C: HCV stability in LDS and HDS syringe-needle combinations stored at room temperature
	Figure 3A
	Percent Positive (%)
	Insulin 27G½"			Tuberculin+27G½"			Noloss+27G½"
	Mean	95% Confidence (±)	N	Mean	95% Confidence (±)	N	Mean	95% Confidence (±)	N
Day 0	50	3.57845	30	93.3333	2.0662	30	96.6667	2.0662	30
Day 1	3.33333	2.0662	30	41.6667	4.35726	60	33.3333	2.0662	30
Day 3	0	0	30	40	6.59915	60	13.3333	8.26265	30
Day 7	0	0	30	0	0	30	0	0	30
	Figure 3B
	Percent Positive (%)
	Insulin 27G½"			Tuberculin+25G5/8"			Noloss+25G5/8"			Nevershare+25G5/8"			Nevershare+25G5/8" LDS
	Mean	95% Confidence (±)	N	Mean	95% Confidence (±)	N	Mean	95% Confidence (±)	N	Mean	95% Confidence (±)	N	Mean	95% Confidence (±)	N
Day 0	50	3.57845	30	90	6.19788	30	93.3333	2.0662	30	96.6667	2.0662	30	83.3333	5.46788	30
Day 1	3.33333	2.0662	30	40	7.15691	30	36.6667	2.0662	30	73.3333	9.00697	30	16.6667	2.0662	30
Day 3	0	0	30	10	6.19788	30	16.6667	10.331	30	23.3333	14.4605	30	6.66667	4.13311	30
Day 7	0	0	30	0	0	30	6.66667	2.0662	30	3.33333	2.0662	30	0	0	30
	Figure 3C
	Percent Positive (%)
	Insulin 27G½"			Tuberculin+23G1¼"			Noloss+23G1¼"			Nevershare+23G1¼"			Nevershare+23G1¼" LDS
	Mean	95% Confidence (±)	N	Mean	95% Confidence (±)	N	Mean	95% Confidence (±)	N	Mean	95% Confidence (±)	N	Mean	95% Confidence (±)	N
Day 0	50	3.57845	30	100	0	30	100	0	30	96.6667	2.0662	30	76.6667	4.13311	30
Day 1	3.33333	2.0662	30	40	0	30	73.3333	4.13311	30	73.3333	4.13311	30	23.3333	4.13311	30
Day 3	0	0	30	16.6667	5.46788	30	43.3333	14.4605	30	23.3333	11.5047	30	6.66667	4.13311	30
Day 7	0	0	30	0	0	30	10	3.57845	30	13.3333	5.46788	30	0	0	30
Figure 5A, 5B: Effect of needle size on HCV retention in the syringes-needle combinations
	Figure 4A
	Percent Positive (%)
	Noloss+27G½"			Noloss+25G5/8"			Noloss+23G1¼"
	Mean	95% Confidence (±)	N	Mean	95% Confidence (±)	N	Mean	95% Confidence (±)	N
Day 0	96.6667	2.0662	30	93.3333	2.0662	30	100	0	30
Day 1	33.3333	2.0662	30	36.6667	2.0662	30	73.3333	4.13311	30
Day 3	13.3333	8.26265	30	16.6667	10.331	30	43.3333	14.4605	30
Day 7	0	0	30	6.66667	2.0662	30	10	3.57845	30
	Figure 4B
	Percent Positive (%)
	Tuberculin+27G½"			Tuberculin+25G5/8"			Tuberculin+23G1¼"
	Mean	95% Confidence (±)	N	Mean	95% Confidence (±)	N	Mean	95% Confidence (±)	N
Day 0	93.3333	2.0662	30	90	6.19788	30	100	0	30
Day 1	41.6667	4.35726	60	40	7.15691	30	40	0	30
Day 3	40	6.59915	60	10	6.19788	30	16.6667	5.46788	30
Day 7	0	0	30	0	0	30	0	0	30
Figure 6: Residual viable HCV in LDS and HDS syringe-needle combinations after rinsing with water
	Figure 5
	No. of Rinses	Percent Positive (%)
		Mean	95% Confidence (±)	N
Insulin 27G½"	0	45	6.14622	60
	1	0	0	30
	2	0	0	30
Tuberculin+27G½"	0	80	7.15691	30
	1	33.3333	11.5047	30
	2	0	0	30
Tuberculin+25G5/8"	0	86.6667	5.46788	30
	1	53.3333	5.46788	30
	2	10	0	30
Tuberculin+23G1¼"	0	90	3.57845	30
	1	30	6.19788	30
	2	3.33333	2.0662	30
Noloss+27G½"	0	73.3333	2.0662	30
	1	10	3.57845	30
	2	3.33333	2.0662	30
Noloss+25G5/8"	0	93.3333	2.0662	30
	1	23.3333	2.0662	30
	2	10	3.57845	30
Noloss+23G1¼"	0	86.6667	5.46788	30
	1	26.6667	4.13311	30
	2	6.66667	2.0662	30
Nevershare+25G5/8"	0	93.3333	4.13311	30
	1	20	3.57845	30
	2	3.33333	2.0662	30
Nevershare+25G5/8" LDS	0	76.6667	8.26265	30
	1	13.3333	5.46788	30
	2	3.33333	2.0662	30
Nevershare+23G1¼"	0	100	0	30
	1	30	0	30
	2	10	3.57845	30
Nevershare+23G1¼" LDS	0	53.3333	9.00697	30
	1	10	3.57845	30
	2	0	0	30
